# Supplementary material for: The combination of phase angle and age has a good diagnostic value for sarcopenia in continuous ambulatory peritoneal dialysis patients
Source: Front Nutr. 2022 Nov 15;9:1036796. doi: 10.3389/fnut.2022.1036796 (PMC9705784; doi:10.3389/fnut.2022.1036796)
Supplement: Supplementary Data Sheet 1 — The original data. [file Data_Sheet_1.xlsx]

## Sheet: Sheet1
number	handgrip strength（N）	Systolic blood pressure	Diastolic blood pressure	Diabetes	Handgrip strength（kg）	sarcopenia	Sex	date of birth	height (cm)	weight(kg)	BMI（kg/m²）	Basal metabolic rate(kcal)	phase angle(°)	cell mass(kg)	Body fat percentage（%）	De-fatted weight(kg)	bdy fat(kg)	wasit-to-hip ration	visceral fat area(cm²)	Inorganic salts(kg)	Bone mineral content(kg)	protein(kg)	Skeletal muscle (kg)	upper arm circumference(cm)	Muscle circumference of upper arm(cm)	skeletal muscle mass index in extremities(kg/m²)	muscle mass(kg)	RaLM（kg）	LaLM（kg）	RlLM（kg）	LlLM（kg）	Extracellular water(L)	Intracellular water(L)	Total water(L)	OH(L)	E/T	Dialysis dose(ml)	Total kt/V	Residual renal kt/V	Dialysis kt/V	CRP	Ca2+	P+	K+	ALB	Na+	Cl-	HCO3-	total iron binding force
1	649	123	90	No	22.0748	No	F	1968-06-24	146	47.5	21.9	1120.93	5.4	22.14	26.81	34.77	12.73	0.8	58.27	2.56	2.14	6.68	18.16	26.94	21.18	3.99	32.63	1.67	1.6	4.62	4.46	10.07	15.46	25.53	0.79	0.39	6215	2.034	0.638	1.396	3	2.22	1.75	3.66	43.61	146.05	103.77	23.87	37.63
3	658	140	90	No	22.381	No	F	1970-05-16	156	56.1	22.8	1128.48	5.2	22.48	37.41	35.11	20.99	0.91	116.8	2.56	2.14	6.78	18.47	28.79	21.97	4.04	32.97	1.67	1.62	5.15	5.14	10.07	15.69	25.77	0.65	0.39	6000	1.519	0.293	1.226	16.95	2.52	3.2	4.54	38.95	138.15	97.78	20.25	58.69
4	539	132	76	No	18.3333	No	F	1973-07-28	160	55.4	21.4	1192.44	5.6	24.44	31.27	38.08	17.32	0.89	82.77	2.71	2.26	7.38	20.26	27.86	22.25	3.91	35.82	1.83	1.86	5.71	5.83	10.92	17.06	27.99	0.68	0.39	8780	2.007	0	2.007	11.82	2.24	1.81	3.78	39.67	139.37	95.67	25.88	34.77
7	582	133	89	No	19.7959	No	F	1994-06-29	160	54.1	20.8	1248.78	5.4	25.86	24.8	40.68	13.42	0.8	61.42	3.05	2.56	7.81	21.55	26.97	21.68	4.25	38.13	1.76	1.89	6.02	6.14	11.77	18.06	29.83	0.93	0.39	9421	2.144	0	2.144	2.53	2.54	1.94	4.61	42.44	145.06	100.33	27.12	35.76
8	607	145	95	No	20.6463	No	F	1965-10-15	152.5	42.2	17.7	1075.69	4.7	20.59	22.58	32.67	9.53	0.83	52.53	2.51	2.12	6.22	16.75	23.78	19.45	3.38	30.55	1.4	1.33	4.18	4.19	9.57	14.38	23.94	0.95	0.4	6180	2.008	0.282	1.726	0.95	2.36	1.17	2.92	35.82	138.05	97.41	23.75	36.34
9	792	146	102	No	26.9388	No	F	1990-02-12	153	46.7	19.7	1133.58	5.8	22.6	24.3	35.35	11.35	0.77	48.37	2.69	2.27	6.82	18.58	25.57	19.95	4.12	33.08	1.51	1.46	5.19	5.1	10.06	15.78	25.84	0.59	0.39	7115	2.034	0	2.034	32.53	2.45	1.39	3.28	41.75	138.09	94.4	25.38	39.01
13	717	125	86	No	24.3878	No	F	1980-10-03	151	47.6	20.5	1163.62	5.5	23.43	22.81	36.74	10.86	0.8	51.53	2.71	2.27	7.07	19.34	26.06	21.01	4.04	34.47	1.72	1.68	5.03	4.91	10.6	16.36	26.96	0.78	0.39	8680	2.092	0	2.092	1.36	2.45	1.7	2.91	38.63	144.49	98.43	25.86	36.2
15	671	135	90	No	22.8231	No	F	1976-08-23	158	48.3	19.2	1145.22	5.9	23.14	25.69	35.89	12.41	0.82	53.88	2.6	2.17	6.98	19.07	24.73	20.24	3.7	33.72	1.55	1.44	5.4	5.27	10.16	16.15	26.31	0.47	0.39	8550	1.92	0	1.92	1.72	2.53	2.11	4.86	34.66	140.91	97.52	25.44	35.24
16	599	126	88	No	20.3741	No	F	1959-03-21	155	65	26.4	1245.89	3.9	25.42	37.61	40.55	24.45	0.9	136.7	2.87	2.38	7.67	21.15	30	23.57	4.3	38.17	2.06	2.02	5.7	5.78	12.26	17.75	30.01	1.61	0.41	8690	1.758	0	1.758	2.35	2.35	1.26	3.41	38.29	144.33	100.34	23.46	31.83
17	819	153	89	No	27.8571	No	F	1985-11-20	155	54.5	22.4	1172.61	3.9	23.77	31.82	37.16	17.34	0.87	83.18	2.81	2.36	7.18	19.65	28.25	21.88	4.34	34.8	1.75	1.8	5.15	5.12	10.58	16.6	27.18	0.62	0.39	9100	2.045	0	2.045	3.85	2.56	1.29	4.52	34.39	138.06	97.44	25.74	45.21
19	705	148	99	No	23.9796	No	F	1994-08-13	163	53	19.7	1206.85	5.5	24.75	26.9	38.74	14.26	0.81	61.6	2.89	2.43	7.47	20.53	26.27	20.98	4.07	36.32	1.69	1.76	6.34	6.33	11.11	17.28	28.38	0.75	0.39	6800	1.734	0	1.734	1.15	2.38	1.56	3.63	43.31	141.34	97.32	25.89	49.58
23	758	125	91	No	25.7823	No	F	1982-07-26	158	51.3	20.3	1182.39	5.4	24.04	26.68	37.61	13.69	0.82	61.88	2.79	2.34	7.25	19.89	26.8	21.18	3.97	35.27	1.71	1.64	5.38	5.59	10.78	16.78	27.57	0.71	0.39	8600	2.074	0	2.074	1.9	2.56	1.02	3.49	36.87	141.47	99.71	28.55	33.33
28	678	150	100	No	23.0612	No	F	1970-05-04	161	55.3	21	1247.07	4.9	25.84	26.57	40.6	14.7	0.85	69.85	3.03	2.55	7.8	21.53	26.72	21.45	3.8	38.06	1.95	1.81	5.8	5.84	11.73	18.04	29.77	0.91	0.39	6115	1.879	0.482	1.397	1.05	2.36	1.78	4.29	43.48	142.75	102.97	24.08	42.43
30	604	150	89	Yes	20.5442	No	F	1969-07-27	163	75	26.7	1615.41	3.2	34.99	23.12	57.66	17.34	0.66	75.64	3.83	3.14	10.56	29.86	26.25	21.82	4.62	54.52	2.37	2.21	10.79	11.59	18.83	24.43	43.26	4.17	0.44	9050	1.724	0	1.724	1.02	2.07	1.99	4.87	35.92	140.73	101.64	27.03	53.13
31	742	130	80	No	25.2381	No	F	1970-11-04	158	50.6	20	1133.81	5.5	22.62	30.12	35.36	15.24	0.9	72.89	2.62	2.19	6.83	18.6	27.07	21.2	3.69	33.17	1.67	1.64	5	5.02	10.13	15.79	25.92	0.66	0.39	6331	1.712	0.513	1.199	4.96	2.42	1.4	2.89	43.53	139.34	96.97	30.16	32.71
33	920	134	89	No	31.2925	No	F	1968-04-09	157	67.2	26.9	1329.28	6.1	28.47	33.91	44.41	22.79	0.79	96.51	3.14	2.61	8.59	23.92	31.26	23.62	4.5	41.8	2.18	2.05	7.34	7.38	12.8	19.88	32.68	0.87	0.39	8730	1.797	0	1.797	5.71	2.21	1.5	4.29	40.86	137.27	92.1	25.55	46.1
35	691	122	79	No	23.5034	No	F	1965-02-20	158	55.3	22	1121.78	5.9	22.44	37.06	34.8	20.5	0.92	112.61	2.57	2.16	6.77	18.43	29.03	21.73	3.82	32.65	1.69	1.66	5.21	5.25	9.79	15.67	25.46	0.39	0.38	6500	1.541	0	1.541	3.75	2.28	2.04	3.52	41.65	135.75	91.12	27.21	55.7
37	726	149	104	No	24.6939	No	F	1978-08-23	171	70	23.6	1386.84	5.4	29.94	32.75	47.08	22.92	0.85	103.86	3.48	2.91	9.04	25.26	28.88	22.26	4.22	44.16	2.28	2.06	8.12	8.07	13.66	20.9	34.56	1.12	0.4	9820	1.92	0	1.92	8.15	2.34	1.91	4.16	38.63	139.5	98.44	24.81	50.5
39	735	150	96	No	25	No	F	1954-03-02	157	69.7	27.8	1375.02	5.4	29.63	33.24	46.53	23.17	0.9	113.33	3.4	2.84	8.94	24.98	32.4	25.12	4.34	43.69	2.59	2.51	6.65	6.29	13.5	20.69	34.19	1.09	0.39	4134	1.824	1.023	0.801	19.03	2.51	2.05	4.94	39.45	139.63	100.71	24.23	50.58
45	531	150	100	No	18.0612	No	F	1967-05-06	153	49.7	21	1106.71	5.5	21.8	31.37	34.11	15.59	0.87	75.8	2.64	2.23	6.58	17.85	27.34	20.98	3.78	31.88	1.56	1.57	4.5	4.46	9.67	15.22	24.89	0.54	0.39	8570	2.158	0	2.158	8.06	2.38	1.35	3.86	37.71	137.46	93.41	31.37	52.71
48	714	153	100	No	24.2857	No	F	1972-03-06	158	61.8	24.2	1353.33	5.4	28.91	26.34	45.52	16.28	0.79	71.28	3.16	2.61	8.73	24.32	28.71	23.19	4.28	42.92	2.27	2.14	7.15	7.19	13.46	20.18	33.64	1.35	0.4	9175	1.774	0	1.774	1.93	2.56	1.91	4.03	39.23	145.78	102.36	29.09	43.49
49	776	150	90	No	26.3946	No	F	1986-12-23	165	70.2	25	1601.24	4.6	35.63	18.8	57	13.2	0.77	68.11	4.18	3.49	10.75	30.44	29.85	24.74	4.63	53.51	3.05	2.97	8.63	8.59	17.2	24.87	42.07	2.28	0.41	6280	1.49	0.16	1.33	3.56	2.5	2.11	4.99	35.08	139.02	98.49	26.03	48.55
50	618	145	84	No	21.0204	No	F	1965-07-09	154	45.7	19	1061.47	5.3	20.45	29.95	32.01	13.69	0.84	63.94	2.24	1.86	6.17	16.62	25.52	20.23	3.5	30.15	1.39	1.33	4.72	4.76	9.32	14.28	23.6	0.75	0.39	8500	1.835	0	1.835	2.69	2.43	1.91	3.33	43.25	142.18	97.43	27.05	40.92
51	688	133	97	Yes	23.4014	No	F	1992-10-23	149	61.1	27.3	1218.05	5.9	25.42	35.74	39.26	21.84	0.88	106.73	2.73	2.26	7.67	21.15	31.72	24.42	5.12	37.01	2.08	2.09	5.44	5.52	11.11	17.75	28.86	0.46	0.39	6230	1.971	0.904	1.067	11.41	2.33	1.49	4.6	38.68	139.4	105.1	21.45	45.26
53	822	160	92	Yes	27.9592	No	F	1972-07-30	159	54.2	20.4	1433.95	4.4	30.59	9.12	49.26	4.94	0.66	35.6	3.28	2.69	9.23	25.85	25	21.79	3.87	46.57	2.24	2.16	8.85	8.38	15.39	21.36	36.74	2.58	0.42	6000	2.084	0.269	1.815	1.54	2.21	1.31	4.64	30.46	138.84	103.38	26.05	45.84
57	603	137	87	No	20.5102	No	F	2001-01-17	159	40.9	16	1068.92	5.5	20.78	20.89	32.36	8.54	0.8	38.15	2.49	2.1	6.27	16.92	22.52	18.41	3.78	30.25	1.18	1.22	4.79	4.76	9.08	14.51	23.59	0.37	0.38	8635	1.858	0	1.858	1.17	2.56	1.06	3.84	48.95	139.4	96.48	29.49	67.43
60	553	145	86	Yes	18.8095	No	F	1990-08-02	145	61.4	28	1232.42	1.8	24.46	34.97	39.93	21.47	0.7	99.76	2.72	2.24	7.38	20.27	27.89	21.64	5.32	37.69	1.66	1.6	6.59	6.54	12.75	17.08	29.83	2.5	0.43	8800	2.023	0	2.023	10.45	2.49	1.6	3	40.04	142.03	99.06	26.41	54.49
61	931	130	80	No	31.6667	No	F	1986-01-04	164	47.3	17.3	1298.57	6	27.73	9.11	42.99	4.31	0.77	19.6	2.88	2.36	8.37	23.25	24.57	24.17	3.6	40.63	2.15	2.15	7.01	7.13	12.38	19.36	31.74	0.76	0.39	6230	1.947	0.6	1.347	2.09	2.28	1.57	3.53	39.97	142.07	101.31	26.45	45.98
68	647	129	96	No	22.0068	No	F	1970-10-16	160	49.1	18.8	1233.83	5.4	25.34	18.55	39.99	9.11	0.75	44.93	2.94	2.46	7.65	21.08	25.24	20.8	3.55	37.53	1.67	1.78	6.2	6.21	11.71	17.69	29.4	1.1	0.4	8950	2.188	0.465	1.723	1.45	2.68	1.9	4.57	39.66	138.02	99.52	28.07	39.47
69	604	140	93	No	20.5442	No	F	1962-02-13	163	62.1	22.8	1278.11	4.8	26.48	32.3	42.04	20.06	0.89	102.95	3.05	2.54	7.99	22.11	28.79	22.97	3.87	39.5	2.08	2.08	6.49	6.49	12.51	18.49	31	1.42	0.4	9000	1.883	0	1.883	21.12	2.15	1.91	3.53	35.36	142.02	101.93	26.64	47.28
71	660	120	80	No	22.449	No	F	1989-11-03	160	48	18.6	1217.39	5.8	25.44	18.27	39.23	8.77	0.78	36.02	2.68	2.21	7.68	21.17	24.79	20.76	3.87	37.02	1.79	1.67	6.44	6.25	11.11	17.76	28.87	0.45	0.38	6190	1.655	0.724	0.931	1.56	2.4	1.87	5.34	41.87	137	102.4	27.98	53.05
74	406	146	100	No	13.8095	Yes	F	1980-07-21	155	60.3	24.9	1279.16	5.9	27.23	30.2	42.09	18.21	0.78	66.03	2.95	2.45	8.22	22.79	29.46	23	4.5	39.64	1.98	1.95	6.88	6.9	11.91	19.01	30.92	0.5	0.39	6400	2.426	0.977	1.449	1.07	2.12	1.47	4.12	45.22	140.83	102.06	22.91	55.02
76	416	140	90	No	14.1497	Yes	F	1968-07-20	161	49.2	17.9	1372.18	3.3	28.3	5.7	46.4	2.8	0.65	35.22	3.51	2.95	8.54	23.77	21.19	18.26	3.48	43.45	1.83	1.57	8.08	7.61	14.6	19.76	34.35	2.75	0.42	8552	1.886	0	1.886	3.32	2.37	1.34	3.94	33.73	141.1	107.02	24.63	28.85
78	455	146	90	No	15.4762	Yes	F	1954-08-07	154	46.9	19.2	1207.59	4.6	24.22	17.32	38.78	8.12	0.75	46.19	3.13	2.67	7.31	20.05	24.53	19.86	3.33	36.11	1.69	1.64	5.1	5.18	11.43	16.91	28.34	1.28	0.4	4100	1.69	0.8	0.89	1.19	2.28	1.53	4.29	39.55	144.95	111.37	18.9	37.14
79	453	123	88	No	15.4082	Yes	F	1962-02-12	156	61.1	24.8	1245.23	5.7	25.84	33.68	40.52	20.58	0.87	100.08	3.21	2.73	7.8	21.53	30.14	22.33	4.13	37.79	2.03	1.91	5.59	5.38	11.47	18.04	29.51	0.65	0.39	8500	2.157	0.618	1.539	1.22	2.43	1.68	5.2	41.09	140.34	101.83	23.24	39.65
80	332	128	86	No	11.2925	Yes	F	1951-10-16	157	60.7	24.1	1223.24	5	24.92	34.92	39.5	21.2	0.81	103.19	2.93	2.45	7.52	20.69	28.31	21.94	3.84	37.05	1.73	1.73	6.16	6.25	11.65	17.4	29.05	1.21	0.4	6230	2.237	0.896	1.341	1.47	2.42	1.52	4	38.61	144.51	107.2	21.96	33.67
81	414	140	74	No	14.0816	Yes	F	1951-09-20	152	45.2	19.1	1072.19	5.6	20.48	28.08	32.51	12.69	0.81	62.71	2.49	2.1	6.18	16.65	24.56	19.69	3.25	30.41	1.31	1.3	4.41	4.32	9.54	14.3	23.83	0.97	0.4	8900	2.274	0	2.274	4.88	2.21	1.21	3.48	33.93	131.5	91.92	23.96	32.44
83	298	140	104	Yes	10.1361	Yes	F	1966-06-02	157	62.7	24.7	1189.37	4.1	23.44	39.5	37.93	24.77	0.86	140.99	2.77	2.32	7.07	19.34	28.26	22.64	4.24	35.61	1.96	1.95	6.41	6.47	11.72	16.37	28.09	1.9	0.42	6050	2.098	0.836	1.262	1.68	2.15	1.88	4.55	33.98	139.18	100.85	25.11	29.69
85	352	143	92	Yes	11.9728	Yes	F	1948-07-13	152	61.5	25.9	1082.54	4.1	20.23	46.36	32.99	28.51	0.88	176.35	2.53	2.13	6.11	16.42	28.92	22.25	4.02	30.86	1.66	1.66	5.2	5.18	10.23	14.13	24.35	1.76	0.42	8420	2.131	0.329	1.802	2.75	2.28	1.32	3.6	33.38	135.64	96.65	24.8	34.88
86	500	158	104	No	17.0068	Yes	F	1957-08-13	148	53.7	23.9	1126.36	5.5	22.02	34.79	35.02	18.68	0.82	97.66	2.46	2.04	6.65	18.05	28.74	22.38	3.98	32.98	1.91	1.84	5.59	5.52	10.54	15.37	25.91	1.32	0.41	3740	2.009	1.07	0.939	11.67	2.3	2.38	6.03	36.45	142.41	108.68	22.18	40.8
88	525	130	92	No	17.8571	Yes	F	1964-02-25	161	58.1	21.4	1352.08	3.6	27.91	21.74	45.47	12.63	0.68	62.31	3.21	2.66	8.42	23.42	23.4	20.38	3.82	42.8	1.5	1.74	7.9	8.4	14.34	19.49	33.83	2.65	0.42	9090	1.916	0	1.916	3.2	2.55	1.36	3.87	39.98	139.5	98.73	29.12	48.89
89	487	141	93	No	16.5646	Yes	F	1972-01-06	145	53.6	24.9	1221.62	5	24.86	26.44	39.43	14.17	0.79	65.16	2.97	2.5	7.5	20.64	29.36	23.26	4.47	36.93	1.95	2.14	5.02	5.16	11.59	17.36	28.95	1.17	0.4	3900	2.174	1.233	0.941	3.19	2.37	1.24	5.48	38.39	140.15	107.17	23.04	45.72
91	464	143	90	No	15.7823	Yes	F	1953-08-19	153	70.2	29.3	1313.68	4.4	27.44	37.77	43.69	26.51	0.9	141	3.18	2.66	8.28	22.99	32.73	25.15	4.52	41.03	2.33	2.38	5.98	6.09	13.06	19.16	32.22	1.56	0.41	8500	2.033	0.236	1.797	1.78	2.49	1.36	4.58	36.57	142.09	101.99	24.22	36.48
93	288	150	86	No	9.79592	Yes	F	1953-01-24	156	50.6	20.1	1169.91	3.2	22.81	26.81	37.03	13.57	0.77	71.57	2.89	2.45	6.88	18.77	24.14	20.07	3.42	34.58	1.37	1.5	5.29	5.23	11.33	15.92	27.26	1.77	0.42	11100	2.327	0.067	2.26	5.73	2.21	1.37	4.28	29.64	134.8	96.99	25.57	43.2
94	508	130	90	Yes	17.2789	Yes	F	1964-06-14	153	64.1	26.8	1160.96	4.2	22.87	42.87	36.62	27.48	0.84	151.52	2.76	2.32	6.9	18.83	29.1	22.24	4.45	34.3	1.67	1.62	5.56	5.53	10.98	15.97	26.95	1.4	0.41	8350	2.023	0.23	1.793	1.93	2.19	1.38	4.56	36.66	142.24	103.12	26.51	46.79
96	446	150	90	No	15.1701	Yes	F	1966-08-13	148	60.3	26.6	1222.11	4	24.36	34.58	39.45	20.85	0.81	110.06	2.88	2.4	7.35	20.18	28.7	22.93	4.54	37.05	1.92	1.93	5.56	5.52	12.21	17.01	29.22	2	0.42	8700	1.881	0	1.881	4	1.63	1.72	4.07	37.15	140.58	98.52	25.75	50.38
98	332	136	90	No	11.2925	Yes	F	1958-04-23	153	56	22.9	1329.8	3.8	27.4	20.65	44.44	11.56	0.76	66.35	3.23	2.69	8.27	22.95	27.27	22.36	3.89	41.74	2.3	2.17	6.32	6.23	13.81	19.13	32.94	2.33	0.42	6250	1.595	0.25	1.345	2.02	2.33	2.08	4.38	34.62	142.84	103.58	23.81	44.85
101	437	137	86	No	14.8639	Yes	F	1950-02-24	147	44.8	20.3	1112.27	5	21.88	23.29	34.36	10.44	0.81	52.02	2.47	2.06	6.6	17.93	25.97	21.15	3.36	32.3	1.61	1.62	4.39	4.44	10.01	15.28	25.29	0.84	0.4	3980	1.463	0.529	0.934	15.7	2.43	1.38	5.76	35.64	138.45	102.47	26.92	55.31
2	829	147	90	No	28.1973	No	M	1975-09-09	164	64.7	23.5	1557.23	5.7	35.05	15.05	54.96	9.74	0.72	44.14	3.83	3.17	10.58	29.91	28.74	24.3	5.31	51.79	2.76	2.69	9	8.84	16.08	24.47	40.55	1.4	0.4	8175	1.77	0.354	1.416	4.57	2.34	1.82	3.88	35.71	143.93	100.32	26.84	48.17
5	1239	132	81	No	42.1429	No	M	1988-02-07	170	103.8	35.7	1661.18	6.4	38.87	42.41	59.78	44.02	1	202.31	4.1	3.38	11.73	33.39	39.23	28.96	6.93	56.4	3.54	3.35	9.99	9.62	16.81	27.14	43.95	0.53	0.38	13400	1.632	0	1.632	7.24	2.02	2.68	4.32	44.12	144.61	100.26	20.16	37.47
6	958	134	94	No	32.585	No	M	1970-09-21	172	64.8	21.5	1555.28	5.6	35.23	15.32	54.87	9.93	0.73	42.13	3.75	3.09	10.63	30.08	27.74	24.18	4.82	51.78	2.58	2.66	9.75	9.68	15.9	24.6	40.49	1.15	0.39	8190	1.71	0.265	1.445	1.97	2.12	2.37	4.53	35.81	142.09	98.61	25.35	73.58
10	936	150	100	No	31.8367	No	M	1988-02-16	178	78.6	24.1	1842.94	5.9	43.1	13.24	68.19	10.41	0.68	45.65	4.85	4.03	13.01	37.24	29.25	24.83	5.4	64.16	3.14	3.21	12.6	12.35	20.24	30.09	50.33	2.19	0.4	8800	1.429	0	1.429	3.99	2.55	1.96	4.4	41.47	143.7	99.24	22.98	31.7
11	797	146	100	No	27.1088	No	M	1966-03-07	170	78.3	26.7	1607.6	6.1	36.79	26.82	57.3	21	0.91	97.42	4	3.31	11.11	31.5	33.26	27.25	4.41	53.99	3.29	3.23	8.68	8.72	16.51	25.69	42.2	1.1	0.39	9000	1.508	0	1.508	11.24	2.42	2.63	3.91	38.07	143.56	97.91	21.35	43.68
12	1035	140	98	No	35.2041	No	M	1978-11-06	171	70.1	23.6	1627.21	5.9	37.18	16.97	58.2	11.9	0.78	56.17	4.32	3.62	11.22	31.86	29.71	24.46	5.25	54.59	3.08	2.93	8.85	8.71	16.7	25.96	42.66	1.12	0.39	6392	1.44	0.297	1.143	2.36	2.4	2.07	4.52	45.22	143.82	101.04	24.78	57.04
14	938	150	90	Yes	31.9048	No	M	1969-12-31	165	84.7	30.4	1649.12	5.4	37.49	30.08	59.22	25.48	0.83	104.03	4.16	3.45	11.31	32.13	33.52	26.75	6.08	55.77	3.28	3.11	9.75	9.65	17.57	26.17	43.74	1.87	0.4	8200	1.507	0.195	1.312	11.5	2.65	1.52	4.42	41.47	143.08	101.87	23.69	36.96
18	1111	110	70	No	37.7891	No	M	1975-02-12	169	76.6	26.4	1456.74	6.8	32.11	34.32	50.31	26.29	0.98	134.57	3.64	3.04	9.69	27.24	32.95	26.19	5.57	47.28	2.83	2.83	7.67	8.04	14.56	22.42	36.98	1.11	0.39	9400	1.351	0	1.351	23.55	2.07	1.79	3.51	33.85	138.22	96.61	23.3	30.32
20	945	135	68	No	32.1429	No	M	1961-10-12	167	64.7	22.6	1244.26	3.8	25.26	37.44	40.48	24.22	0.91	136.6	2.94	2.46	7.62	21	27.21	21.85	4.9	38.02	2.05	1.83	7.04	6.71	12.27	17.64	29.91	1.69	0.41	11300	1.389	0	1.389	9.87	2.54	2.98	3.3	36.35	140.66	96.54	19.95	44.05
21	897	160	110	No	30.5102	No	M	1991-12-24	174	65.5	20.2	1691.2	4	37.05	6.62	61.17	4.33	0.62	36.17	4.12	3.38	11.18	31.74	24.91	21.11	5.12	57.79	2.96	2.64	13.91	12.85	20	25.87	45.87	4.48	0.44	9130	1.636	0	1.636	8.32	2.28	1.63	3.63	33.5	143.77	99.53	27.77	43.29
22	1246	133	93	No	42.381	No	M	1963-06-03	176	84.6	26.8	1653.26	6.2	37.69	29.78	59.41	25.19	0.97	120.71	4.2	3.49	11.38	32.32	34.54	28.08	5.35	55.92	3.93	3.69	9.83	9.86	17.52	26.32	43.83	1.73	0.4	6042	1.9	1.066	0.834	1.54	2.25	1.63	4.7	43.59	143.59	106.07	20.54	41.84
24	877	143	80	No	29.8299	No	M	22616	172	69.9	22.6	1591.29	5.3	34.98	19.11	56.54	13.36	0.71	62.07	3.79	3.11	10.56	29.85	27.83	24.06	2.3	53.43	2.86	2.84	12.33	11.46	17.78	24.42	42.2	3.13	0.42	8800	1.625	0.044	1.581	6.33	2.34	0.99	3.74	35.24	140.41	99.59	27.81	34.45
25	806	135	100	No	27.415	No	M	1985-04-01	170	59.7	20.5	1328.92	6.1	28.61	25.64	44.39	15.31	0.96	75.72	3.21	2.68	8.63	24.05	29.17	23.27	4.96	41.72	2.51	2.36	6.78	6.65	12.58	19.97	32.55	0.6	0.39	14080	1.971	0	1.971	5.02	2.48	1.33	4.07	43.18	143.93	99.12	30.97	36.93
26	962	140	87	Yes	32.7211	No	M	1981-08-05	167	103.5	36.3	1699.6	5.4	38.7	40.53	61.56	41.94	0.97	196.23	4.3	3.56	11.68	33.23	38.23	29.23	6.99	57.99	3.7	3.63	10.08	10.43	18.56	27.02	45.57	2.35	0.41	13876	1.696	0	1.696	15.47	2.32	1.41	4.17	40.37	139.21	96.53	26.88	33.03
27	958	160	93	No	32.585	No	M	1971-05-11	174	80.7	26	1764.45	5	40.83	20	64.56	16.14	0.72	66.37	4.54	3.77	12.32	35.18	29.18	24.72	5.42	60.79	3.01	2.94	11.74	11.68	19.19	28.51	47.69	2.09	0.4	9100	1.795	0.298	1.497	2.29	2.21	2.52	3.73	42.03	141.22	102.11	20.94	62.34
29	1204	160	105	No	40.9524	No	M	1981-11-14	176	62.4	19.5	1610.43	5.2	36.34	7.97	57.43	4.97	0.72	29.13	3.94	3.26	10.97	31.09	27.19	24.3	4.72	54.17	2.94	3.02	9.87	9.92	17.14	25.37	42.52	1.91	0.4	10850	1.531	0	1.531	8.86	2.26	1.42	3.53	38.6	144.47	102.22	26.87	39.6
32	995	112	85	No	33.8435	No	M	1980-01-02	160	63.4	24.4	1300.72	5.6	27.38	32.04	43.09	20.31	0.86	96.1	3.25	2.74	8.26	22.93	30.29	22.92	5.58	40.35	2.2	2.1	6.39	6.33	12.45	19.12	31.57	0.98	0.39	11430	1.962	0	1.962	51.51	2.14	1.87	3.99	36.47	132.24	88.35	22.59	86.5
34	893	154	95	No	30.3741	No	M	1956-09-09	161	72.7	27.3	1482.21	4.6	32.37	29.17	51.49	21.21	0.86	98.34	3.57	2.95	9.77	27.47	31.06	25.37	5.49	48.54	2.92	2.69	7.81	7.73	15.56	22.6	38.15	2.01	0.41	9100	1.523	0	1.523	12.82	1.75	1.58	4.23	33.41	141.05	101.17	21.01	49.1
36	825	130	89	Yes	28.0612	No	M	1982-08-12	167	82.4	29.6	1591.11	7.2	37.22	31.39	56.53	25.87	0.93	107.94	3.74	3.06	11.23	31.89	36.1	28.6	6.07	53.48	3.31	3.24	9.08	8.96	15.58	25.99	41.56	-0.01	0.37	5950	2.379	1.472	0.907	12.14	2.13	2.04	4.95	36.03	142.03	107.68	20.99	42.24
38	924	145	94	No	31.4286	No	M	1963-06-06	167	67.1	23.7	1516.67	6	34.16	20.88	53.09	14.01	0.84	65.45	3.62	2.98	10.31	29.1	30.48	25.83	5.04	50.1	2.95	2.9	8.15	8.21	15.31	23.85	39.16	1	0.39	9560	1.784	0	1.784	3.43	2.29	1.92	5.19	34.1	140.06	98.24	26.22	71.46
40	961	151	93	Yes	32.6871	No	M	1959-03-19	171	86.4	29.2	1553.09	5.4	35.12	36.61	54.77	31.63	0.95	152.72	3.82	3.16	10.6	29.97	33.68	26.61	5.61	51.61	2.99	2.94	9.07	8.98	15.84	24.52	40.36	1.13	0.39	5300	1.633	0.904	0.729	11.87	2.41	1.89	4.54	43.27	141.16	106.49	22.45	58.49
41	1138	151	104	No	38.7075	No	M	1979-03-01	173	73.6	24.2	1687.86	5.4	39.16	17.1	61.01	12.59	0.74	53.83	4.21	3.47	11.82	33.66	31.31	26.95	5.3	57.54	3.3	3.25	9.54	9.51	17.65	27.34	44.99	1.25	0.39	10900	1.456	0	1.456	1.31	2.3	2.15	4.77	37.06	143.33	101.82	25.57	54.77
42	1073	128	93	No	36.4966	No	M	1968-08-29	170	65.8	22.5	1487.72	6.4	33.34	21.36	51.75	14.05	0.87	66.82	3.71	3.09	10.06	28.36	30.54	25.19	4.93	48.65	2.81	2.84	7.79	7.81	14.69	23.28	37.97	0.72	0.39	8830	1.544	0	1.544	2.94	2.51	1.04	4.12	41.32	142.54	100.51	27.31	34.62
43	1195	150	90	No	40.6463	No	M	1975-01-05	171	82.8	28	1664.62	6.3	38.52	27.61	59.94	22.86	0.88	99.08	4.32	3.6	11.63	33.08	33.43	26.51	5.73	56.34	3.4	3.12	9.21	9.29	17.1	26.9	43.99	0.97	0.39	11060	1.505	0	1.505	1.4	2.34	2.14	4.3	43.67	146.49	98.98	29.01	40.48
44	1302	152	100	No	44.2857	No	M	1975-06-18	179.5	72.5	22.3	1773.15	6.2	41.9	10.4	64.96	7.54	0.75	33.95	4.77	4	12.65	36.15	29.05	24.98	4.88	60.97	3.49	3.34	10.16	10.07	18.28	29.25	47.54	0.72	0.38	0	1.323	1.323	0	1.28	2.41	1.79	5.07	47.52	139.98	106.75	23.59	46.1
46	863	130	90	No	29.3537	No	M	1958-10-20	171	82.7	27.8	1690.85	5.8	39.01	26.06	61.15	21.55	0.81	89.66	4.28	3.54	11.77	33.52	32.04	26.02	5.44	57.61	3.21	3.04	10.2	10.18	17.86	27.24	45.1	1.52	0.4	8980	1.488	0	1.488	22.97	2.46	2.32	3.82	36.06	140.52	99.22	25.14	40.75
47	927	147	99	No	31.5306	No	M	1973-08-10	174	96.6	31.2	1919.93	5.4	45.4	25.72	71.76	24.84	0.79	100.75	5.11	4.25	13.7	39.34	34.14	27.62	6.12	67.51	3.7	3.7	12.13	11.83	21.25	31.7	52.95	2.23	0.4	8750	1.305	0.242	1.063	2.7	2.03	2.5	3.43	44.04	142.88	103.45	21.23	57.7
52	1121	140	100	No	38.1293	No	M	1980-11-10	173	54.1	17.9	1415.21	5.6	31.18	10.56	48.39	5.71	0.78	26.72	3.48	2.9	9.41	26.39	25.32	22.21	4.49	45.49	2.33	2.4	7.73	7.67	13.73	21.77	35.5	0.67	0.39	8600	1.424	0	1.424	11.36	2.4	2.25	3.36	38.89	141.44	96.66	27.17	45.36
54	1020	132	94	No	34.6939	No	M	1962-10-17	171	73.1	24.9	1513.3	6.4	34.54	27.59	52.93	20.17	0.94	89.97	3.56	2.92	10.42	29.45	32.28	26.6	5.09	50.01	3	2.95	8.27	8.25	14.83	24.11	38.95	0.36	0.38	6800	1.649	0	1.649	12.42	2.5	1.82	4.29	39.45	138.57	97.37	27.26	45.43
55	1161	150	90	No	39.4898	No	M	1983-02-22	168	95.1	32.1	1958.99	5.4	45.41	22.65	73.56	21.54	0.67	81.13	4.67	3.79	13.71	39.35	31.96	27.04	6.59	69.78	3.43	3.36	14.72	14.89	23.48	31.71	55.19	4.45	0.43	8440	1.212	0.048	1.164	3.52	2.36	2.03	3.6	38.64	143.87	102.41	26.33	41.76
56	924	140	82	Yes	31.4286	No	M	1962-02-01	163.5	66.9	24	1527.09	4.2	33.06	19.93	53.57	13.33	0.7	65.42	3.87	3.23	9.98	28.11	26.87	21.85	5.18	50.34	2.45	2.25	9.16	8.89	16.63	23.08	39.72	2.78	0.42	9000	1.69	0	1.69	3.24	2.13	1.96	3.79	34.51	145.16	101.62	27.99	58.98
58	1173	138	99	No	39.898	No	M	1979-06-15	170	73.5	24.8	1599.22	5.4	36.07	22.57	56.91	16.59	0.75	70.44	3.87	3.19	10.89	30.84	29.49	24.33	5.45	53.72	2.78	2.59	10.01	10.03	16.97	25.18	42.15	1.86	0.4	5900	1.573	0.596	0.977	1.48	2.23	2.16	4.92	44.63	143.83	105.56	21.97	70.46
59	816	140	90	Yes	27.7551	No	M	1971-08-29	170	67.7	23	1625.25	5.8	37.25	14.16	58.11	9.59	0.74	43.38	3.95	3.26	11.24	31.91	28.93	25.36	5.06	54.86	3.04	2.97	9.72	9.67	16.91	26	42.92	1.3	0.39	7840	2.01	0.645	1.365	1.59	2.31	1.54	5.07	40.23	143.85	105.64	27.18	45.25
62	1076	141	100	No	36.5986	No	M	1982-10-03	162	67.8	25.3	1552.81	6.2	34.84	19.23	54.76	13.04	0.68	49.77	3.8	3.14	10.52	29.72	28.93	23.84	5.7	51.62	2.48	2.44	9.67	10.07	16.12	24.32	40.45	1.52	0.4	8520	1.609	0.187	1.422	1.24	2.51	1.43	3.85	41.88	142.3	99.34	28.87	41.98
63	1081	140	100	No	36.7687	No	M	1988-03-26	178	54	16.7	1467.14	6	32.71	5.94	50.79	3.21	0.74	14.29	3.35	2.74	9.87	27.78	25.46	25.06	4.4	48.06	2.58	2.72	9.18	9.22	14.74	22.84	37.57	1.04	0.39	6300	1.568	0.407	1.161	1.89	2.03	2.15	5.05	41.81	141.48	105.72	20.31	57.9
64	782	125	85	Yes	26.5986	No	M	1972-04-15	163	75.9	27.6	1507.87	4.5	33.06	30.59	52.68	23.22	0.85	105.25	3.29	2.65	9.98	28.11	30.89	26.51	5.81	50.02	2.89	2.88	8.87	9.39	16.33	23.08	39.41	2.48	0.41	8700	1.502	0.375	1.127	1.3	2	1.94	4.3	34.98	139.59	101.2	23.41	48.55
65	1244	119	70	No	42.3129	No	M	1986-06-23	171	80.8	27.4	1696.29	6.5	39.73	24.01	61.4	19.4	0.88	87.63	4.32	3.58	11.99	34.18	34.35	28.13	5.83	57.82	3.53	3.45	9.16	9.19	17.35	27.74	45.09	0.71	0.38	5850	1.313	0.43	0.883	2.43	1.56	1.69	3.29	41.06	139.28	96.23	26.5	48.81
66	870	145	96	No	29.5918	No	M	1973-11-03	166	52.2	18.6	1279.12	5.7	27.09	19.37	42.09	10.11	0.82	48.24	2.74	2.24	8.18	22.67	26.44	22.52	4.61	39.85	2.12	2.04	6.92	7.07	12.25	18.92	31.17	0.9	0.39	8150	1.612	0.198	1.414	1.83	2.32	1.37	2.95	41.43	144.68	104.08	27.01	37.04
67	1540	127	78	No	52.381	No	M	1968-09-30	167.5	79.5	27.9	1671.77	6.1	38.61	24.19	60.27	19.23	0.77	76.43	4.13	3.41	11.65	33.16	32.11	26.14	5.66	56.86	3.13	2.98	10.33	10.17	17.53	26.96	44.48	1.36	0.39	8870	1.52	0.107	1.413	1.74	2.57	2.16	4.93	41.64	141.67	104.23	22.16	53.08
70	1202	103	74	No	40.8844	No	M	1990-09-04	170	50.4	17.2	1328.42	6	28.54	11.96	44.37	6.03	0.78	28.82	3.07	2.54	8.62	23.99	24.94	21.44	4.64	41.83	2.21	2.09	7.26	7.37	12.76	19.93	32.69	0.8	0.39	10830	1.65	0	1.65	1.61	2.49	1.5	3.31	40.48	139.84	97.11	30.38	27.83
72	498	141	67	Yes	16.9388	Yes	M	1945-04-01	163	81.5	30.2	1273.56	4.5	26.39	48.67	41.83	39.67	1.04	224.26	3.02	2.51	7.96	22.03	32.44	24.65	5.58	39.32	2.33	2.11	6.38	6.6	12.43	18.42	30.85	1.38	0.4	5870	1.524	0.73	0.794	7.51	2.39	1.44	3.41	37.53	138.12	98.2	28.8	46.28
73	558	160	90	Yes	18.9796	Yes	M	1948-08-03	173	77	24.5	1756.68	4.4	39.79	16.63	64.2	12.8	0.68	60.13	4.11	3.34	12.01	34.23	27.35	24.35	4.93	60.86	2.81	2.91	13.06	12.67	20.3	27.78	48.08	3.63	0.42	8300	1.799	0.428	1.371	6.43	1.84	1.6	6.13	26.76	139.51	104.52	21.59	51.08
75	592	129	90	No	20.1361	Yes	M	1962-04-01	166.5	58.2	20.5	1368.61	4.9	29.32	20.56	46.23	11.97	0.84	62.7	3.33	2.77	8.85	24.69	27.14	22.62	4.65	43.46	2.37	2.29	6.88	6.82	13.59	20.47	34.05	1.31	0.4	8600	2.465	0.809	1.656	3.84	2.44	1.22	3.45	35.01	138.2	98.98	25.47	40.61
77	496	120	80	No	16.8707	Yes	M	1954-09-12	173	86.5	28.4	1484.64	4.3	32.57	40.34	51.6	34.9	1.11	199.96	3.78	3.16	9.83	27.65	33.58	26.2	5.43	48.44	3.02	2.92	7.84	7.52	15.25	22.74	37.99	1.61	0.4	8960	1.286	0	1.286	20.16	2.17	1.95	3.72	41.33	135.93	93.47	22.21	45.81
82	669	153	822	Yes	22.7551	Yes	M	1962-02-21	168	74.4	25.8	1405.41	5.2	30.23	35.57	47.94	26.46	0.94	136.7	3.39	2.81	9.13	25.53	31.63	25.82	5.3	45.12	2.83	2.81	8.47	8.35	14.31	21.11	35.42	1.64	0.4	10415	2.013	0.106	1.907	9.77	2.4	3.48	5.23	37.52	142.93	104.8	21.18	45.57
84	233	151	102	No	7.92517	Yes	M	1948-12-27	160	63.6	24.4	1304.9	5.1	27.69	31.95	43.28	20.32	0.89	96.59	2.79	2.27	8.36	23.21	29.48	24.79	4.98	41.01	2.59	2.42	7.27	7.31	12.8	19.33	32.13	1.2	0.4	8418	1.897	0.135	1.762	1.06	2.25	1.81	4.41	37.13	136.4	97.8	23.34	40.53
87	680	169	100	Yes	23.1293	Yes	M	1974-11-10	179.5	78.2	23.6	1598.16	3.9	35.62	27.29	56.86	21.34	0.98	114.64	4.17	3.48	10.75	30.43	30.7	26.59	5.09	53.37	3.1	3.41	8.63	8.72	17.08	24.87	41.94	2.16	0.41	11246	1.601	0	1.601	1.82	2.28	2.29	4.66	33.45	138.65	97.95	26.33	51.71
90	673	144	75	No	22.8912	Yes	M	1951-04-20	161	62.6	23.6	1384.4	5.4	29.75	24.98	46.96	15.64	0.78	68.75	3.42	2.86	8.98	25.09	28.89	22.89	4.92	44.1	2.27	2.19	7.34	7.34	13.79	20.77	34.56	1.33	0.4	6595	1.754	0.302	1.452	0.56	2.02	2.05	3.56	36.62	139.4	100.58	25.85	55.9
92	537	141	92	No	18.2653	Yes	M	1968-07-04	171	65.6	22.1	1496.46	5.6	33.3	20.5	52.15	13.45	0.82	63.64	3.79	3.16	10.05	28.32	27.7	22.82	4.87	48.99	2.77	2.42	8.08	8.15	15.06	23.25	38.31	1.11	0.39	11165	1.685	0	1.685	10.54	2.31	1.79	3.77	41.1	141.83	97.34	28.82	44.25
95	671	120	70	No	22.8231	Yes	M	1956-07-02	164	55.7	19.2	1506.69	2.7	31.8	5.52	52.62	3.08	0.62	38.91	3.33	2.69	9.6	26.95	22.42	20.02	4.55	49.93	1.57	2.1	11.75	10.36	17.5	22.2	39.7	4.18	0.44	6060	0.973	0.214	0.759	103.53	1.98	1.45	5.59	19.72	133.24	96.08	25.35	33.22
97	653	110	80	Yes	22.2109	Yes	M	1965-08-26	175	63.7	20.3	1563.21	5.3	35.13	13.28	55.24	8.46	0.73	41.2	3.83	3.17	10.6	29.99	26.69	22.89	4.56	52.07	2.76	2.54	9.7	9.58	16.28	24.53	40.81	1.56	0.4	6260	1.986	0.924	1.062	2.6	2.26	1.87	6.02	39.86	137.53	100.08	23.86	50.4
99	649	150	88	Yes	22.0748	Yes	M	1948-01-29	170	69.3	23.5	1578.84	5.2	35.72	19.24	55.97	13.33	0.79	62.32	3.85	3.18	10.78	30.52	29.88	25.54	4.72	52.79	2.9	2.95	9.32	8.9	16.39	24.94	41.33	1.43	0.4	9134	1.641	0	1.641	34.03	2.6	2.02	4.51	37.78	135.82	93.67	26.86	55.36
100	696	130	92	No	23.6735	Yes	M	1955-02-25	167	59.3	20.8	1448.58	5.1	31.7	15.79	49.93	9.37	0.8	50.07	3.53	2.93	9.57	26.86	27.57	23.41	4.54	47	2.65	2.53	7.5	7.61	14.71	22.13	36.84	1.43	0.4	5655	1.925	0.878	1.047	2.78	2.4	0.96	3.3	39.81	136.26	98.27	29.58	45.76
[truncated: 20 more columns]

## Sheet: the data of females
number	handgrip strength（N）	Systolic blood pressure	Diastolic blood pressure	Diabetes	Handgrip strength（kg）	sarcopenia	Sex	date of birth	height (cm)	weight(kg)	BMI（kg/m²）	Basal metabolic rate(kcal)	phase angle(°)	cell mass(kg)	Body fat percentage（%）	De-fatted weight(kg)	bdy fat(kg)	wasit-to-hip ration	visceral fat area(cm²)	Inorganic salts(kg)	Bone mineral content(kg)	protein(kg)	Skeletal muscle (kg)	upper arm circumference(cm)	Muscle circumference of upper arm(cm)	skeletal muscle mass index in extremities(kg/m²)	muscle mass(kg)	RaLM（kg）	LaLM（kg）	RlLM（kg）	LlLM（kg）	Extracellular water(L)	Intracellular water(L)	Total water(L)	OH(L)	E/T	Dialysis dose(ml)	Total kt/V	Residual renal kt/V	Dialysis kt/V	CRP	Ca2+	P+	K+	ALB	Na+	Cl-	HCO3-	total iron binding force
1	649	123	90	No	22.0748	No	F	1968-06-24	146	47.5	21.9	1120.93	5.4	22.14	26.81	34.77	12.73	0.8	58.27	2.56	2.14	6.68	18.16	26.94	21.18	3.99	32.63	1.67	1.6	4.62	4.46	10.07	15.46	25.53	0.79	0.39	6215	2.034	0.638	1.396	3	2.22	1.75	3.66	43.61	146.05	103.77	23.87	37.63
3	658	140	90	No	22.381	No	F	1970-05-16	156	56.1	22.8	1128.48	5.2	22.48	37.41	35.11	20.99	0.91	116.8	2.56	2.14	6.78	18.47	28.79	21.97	4.04	32.97	1.67	1.62	5.15	5.14	10.07	15.69	25.77	0.65	0.39	6000	1.519	0.293	1.226	16.95	2.52	3.2	4.54	38.95	138.15	97.78	20.25	58.69
4	539	132	76	No	18.3333	No	F	1973-07-28	160	55.4	21.4	1192.44	5.6	24.44	31.27	38.08	17.32	0.89	82.77	2.71	2.26	7.38	20.26	27.86	22.25	3.91	35.82	1.83	1.86	5.71	5.83	10.92	17.06	27.99	0.68	0.39	8780	2.007	0	2.007	11.82	2.24	1.81	3.78	39.67	139.37	95.67	25.88	34.77
7	582	133	89	No	19.7959	No	F	1994-06-29	160	54.1	20.8	1248.78	5.4	25.86	24.8	40.68	13.42	0.8	61.42	3.05	2.56	7.81	21.55	26.97	21.68	4.25	38.13	1.76	1.89	6.02	6.14	11.77	18.06	29.83	0.93	0.39	9421	2.144	0	2.144	2.53	2.54	1.94	4.61	42.44	145.06	100.33	27.12	35.76
8	607	145	95	No	20.6463	No	F	1965-10-15	152.5	42.2	17.7	1075.69	4.7	20.59	22.58	32.67	9.53	0.83	52.53	2.51	2.12	6.22	16.75	23.78	19.45	3.38	30.55	1.4	1.33	4.18	4.19	9.57	14.38	23.94	0.95	0.4	6180	2.008	0.282	1.726	0.95	2.36	1.17	2.92	35.82	138.05	97.41	23.75	36.34
9	792	146	102	No	26.9388	No	F	1990-02-12	153	46.7	19.7	1133.58	5.8	22.6	24.3	35.35	11.35	0.77	48.37	2.69	2.27	6.82	18.58	25.57	19.95	4.12	33.08	1.51	1.46	5.19	5.1	10.06	15.78	25.84	0.59	0.39	7115	2.034	0	2.034	32.53	2.45	1.39	3.28	41.75	138.09	94.4	25.38	39.01
13	717	125	86	No	24.3878	No	F	1980-10-03	151	47.6	20.5	1163.62	5.5	23.43	22.81	36.74	10.86	0.8	51.53	2.71	2.27	7.07	19.34	26.06	21.01	4.04	34.47	1.72	1.68	5.03	4.91	10.6	16.36	26.96	0.78	0.39	8680	2.092	0	2.092	1.36	2.45	1.7	2.91	38.63	144.49	98.43	25.86	36.2
15	671	135	90	No	22.8231	No	F	1976-08-23	158	48.3	19.2	1145.22	5.9	23.14	25.69	35.89	12.41	0.82	53.88	2.6	2.17	6.98	19.07	24.73	20.24	3.7	33.72	1.55	1.44	5.4	5.27	10.16	16.15	26.31	0.47	0.39	8550	1.92	0	1.92	1.72	2.53	2.11	4.86	34.66	140.91	97.52	25.44	35.24
16	599	126	88	No	20.3741	No	F	1959-03-21	155	65	26.4	1245.89	3.9	25.42	37.61	40.55	24.45	0.9	136.7	2.87	2.38	7.67	21.15	30	23.57	4.3	38.17	2.06	2.02	5.7	5.78	12.26	17.75	30.01	1.61	0.41	8690	1.758	0	1.758	2.35	2.35	1.26	3.41	38.29	144.33	100.34	23.46	31.83
17	819	153	89	No	27.8571	No	F	1985-11-20	155	54.5	22.4	1172.61	3.9	23.77	31.82	37.16	17.34	0.87	83.18	2.81	2.36	7.18	19.65	28.25	21.88	4.34	34.8	1.75	1.8	5.15	5.12	10.58	16.6	27.18	0.62	0.39	9100	2.045	0	2.045	3.85	2.56	1.29	4.52	34.39	138.06	97.44	25.74	45.21
19	705	148	99	No	23.9796	No	F	1994-08-13	163	53	19.7	1206.85	5.5	24.75	26.9	38.74	14.26	0.81	61.6	2.89	2.43	7.47	20.53	26.27	20.98	4.07	36.32	1.69	1.76	6.34	6.33	11.11	17.28	28.38	0.75	0.39	6800	1.734	0	1.734	1.15	2.38	1.56	3.63	43.31	141.34	97.32	25.89	49.58
23	758	125	91	No	25.7823	No	F	1982-07-26	158	51.3	20.3	1182.39	5.4	24.04	26.68	37.61	13.69	0.82	61.88	2.79	2.34	7.25	19.89	26.8	21.18	3.97	35.27	1.71	1.64	5.38	5.59	10.78	16.78	27.57	0.71	0.39	8600	2.074	0	2.074	1.9	2.56	1.02	3.49	36.87	141.47	99.71	28.55	33.33
28	678	150	100	No	23.0612	No	F	1970-05-04	161	55.3	21	1247.07	4.9	25.84	26.57	40.6	14.7	0.85	69.85	3.03	2.55	7.8	21.53	26.72	21.45	3.8	38.06	1.95	1.81	5.8	5.84	11.73	18.04	29.77	0.91	0.39	6115	1.879	0.482	1.397	1.05	2.36	1.78	4.29	43.48	142.75	102.97	24.08	42.43
30	604	150	89	Yes	20.5442	No	F	1969-07-27	163	75	26.7	1615.41	3.2	34.99	23.12	57.66	17.34	0.66	75.64	3.83	3.14	10.56	29.86	26.25	21.82	4.62	54.52	2.37	2.21	10.79	11.59	18.83	24.43	43.26	4.17	0.44	9050	1.724	0	1.724	1.02	2.07	1.99	4.87	35.92	140.73	101.64	27.03	53.13
31	742	130	80	No	25.2381	No	F	1970-11-04	158	50.6	20	1133.81	5.5	22.62	30.12	35.36	15.24	0.9	72.89	2.62	2.19	6.83	18.6	27.07	21.2	3.69	33.17	1.67	1.64	5	5.02	10.13	15.79	25.92	0.66	0.39	6331	1.712	0.513	1.199	4.96	2.42	1.4	2.89	43.53	139.34	96.97	30.16	32.71
33	920	134	89	No	31.2925	No	F	1968-04-09	157	67.2	26.9	1329.28	6.1	28.47	33.91	44.41	22.79	0.79	96.51	3.14	2.61	8.59	23.92	31.26	23.62	4.5	41.8	2.18	2.05	7.34	7.38	12.8	19.88	32.68	0.87	0.39	8730	1.797	0	1.797	5.71	2.21	1.5	4.29	40.86	137.27	92.1	25.55	46.1
35	691	122	79	No	23.5034	No	F	1965-02-20	158	55.3	22	1121.78	5.9	22.44	37.06	34.8	20.5	0.92	112.61	2.57	2.16	6.77	18.43	29.03	21.73	3.82	32.65	1.69	1.66	5.21	5.25	9.79	15.67	25.46	0.39	0.38	6500	1.541	0	1.541	3.75	2.28	2.04	3.52	41.65	135.75	91.12	27.21	55.7
37	726	149	104	No	24.6939	No	F	1978-08-23	171	70	23.6	1386.84	5.4	29.94	32.75	47.08	22.92	0.85	103.86	3.48	2.91	9.04	25.26	28.88	22.26	4.22	44.16	2.28	2.06	8.12	8.07	13.66	20.9	34.56	1.12	0.4	9820	1.92	0	1.92	8.15	2.34	1.91	4.16	38.63	139.5	98.44	24.81	50.5
39	735	150	96	No	25	No	F	1954-03-02	157	69.7	27.8	1375.02	5.4	29.63	33.24	46.53	23.17	0.9	113.33	3.4	2.84	8.94	24.98	32.4	25.12	4.34	43.69	2.59	2.51	6.65	6.29	13.5	20.69	34.19	1.09	0.39	4134	1.824	1.023	0.801	19.03	2.51	2.05	4.94	39.45	139.63	100.71	24.23	50.58
45	531	150	100	No	18.0612	No	F	1967-05-06	153	49.7	21	1106.71	5.5	21.8	31.37	34.11	15.59	0.87	75.8	2.64	2.23	6.58	17.85	27.34	20.98	3.78	31.88	1.56	1.57	4.5	4.46	9.67	15.22	24.89	0.54	0.39	8570	2.158	0	2.158	8.06	2.38	1.35	3.86	37.71	137.46	93.41	31.37	52.71
48	714	153	100	No	24.2857	No	F	1972-03-06	158	61.8	24.2	1353.33	5.4	28.91	26.34	45.52	16.28	0.79	71.28	3.16	2.61	8.73	24.32	28.71	23.19	4.28	42.92	2.27	2.14	7.15	7.19	13.46	20.18	33.64	1.35	0.4	9175	1.774	0	1.774	1.93	2.56	1.91	4.03	39.23	145.78	102.36	29.09	43.49
49	776	150	90	No	26.3946	No	F	1986-12-23	165	70.2	25	1601.24	4.6	35.63	18.8	57	13.2	0.77	68.11	4.18	3.49	10.75	30.44	29.85	24.74	4.63	53.51	3.05	2.97	8.63	8.59	17.2	24.87	42.07	2.28	0.41	6280	1.49	0.16	1.33	3.56	2.5	2.11	4.99	35.08	139.02	98.49	26.03	48.55
50	618	145	84	No	21.0204	No	F	1965-07-09	154	45.7	19	1061.47	5.3	20.45	29.95	32.01	13.69	0.84	63.94	2.24	1.86	6.17	16.62	25.52	20.23	3.5	30.15	1.39	1.33	4.72	4.76	9.32	14.28	23.6	0.75	0.39	8500	1.835	0	1.835	2.69	2.43	1.91	3.33	43.25	142.18	97.43	27.05	40.92
51	688	133	97	Yes	23.4014	No	F	1992-10-23	149	61.1	27.3	1218.05	5.9	25.42	35.74	39.26	21.84	0.88	106.73	2.73	2.26	7.67	21.15	31.72	24.42	5.12	37.01	2.08	2.09	5.44	5.52	11.11	17.75	28.86	0.46	0.39	6230	1.971	0.904	1.067	11.41	2.33	1.49	4.6	38.68	139.4	105.1	21.45	45.26
53	822	160	92	Yes	27.9592	No	F	1972-07-30	159	54.2	20.4	1433.95	4.4	30.59	9.12	49.26	4.94	0.66	35.6	3.28	2.69	9.23	25.85	25	21.79	3.87	46.57	2.24	2.16	8.85	8.38	15.39	21.36	36.74	2.58	0.42	6000	2.084	0.269	1.815	1.54	2.21	1.31	4.64	30.46	138.84	103.38	26.05	45.84
57	603	137	87	No	20.5102	No	F	2001-01-17	159	40.9	16	1068.92	5.5	20.78	20.89	32.36	8.54	0.8	38.15	2.49	2.1	6.27	16.92	22.52	18.41	3.78	30.25	1.18	1.22	4.79	4.76	9.08	14.51	23.59	0.37	0.38	8635	1.858	0	1.858	1.17	2.56	1.06	3.84	48.95	139.4	96.48	29.49	67.43
60	553	145	86	Yes	18.8095	No	F	1990-08-02	145	61.4	28	1232.42	1.8	24.46	34.97	39.93	21.47	0.7	99.76	2.72	2.24	7.38	20.27	27.89	21.64	5.32	37.69	1.66	1.6	6.59	6.54	12.75	17.08	29.83	2.5	0.43	8800	2.023	0	2.023	10.45	2.49	1.6	3	40.04	142.03	99.06	26.41	54.49
61	931	130	80	No	31.6667	No	F	1986-01-04	164	47.3	17.3	1298.57	6	27.73	9.11	42.99	4.31	0.77	19.6	2.88	2.36	8.37	23.25	24.57	24.17	3.6	40.63	2.15	2.15	7.01	7.13	12.38	19.36	31.74	0.76	0.39	6230	1.947	0.6	1.347	2.09	2.28	1.57	3.53	39.97	142.07	101.31	26.45	45.98
68	647	129	96	No	22.0068	No	F	1970-10-16	160	49.1	18.8	1233.83	5.4	25.34	18.55	39.99	9.11	0.75	44.93	2.94	2.46	7.65	21.08	25.24	20.8	3.55	37.53	1.67	1.78	6.2	6.21	11.71	17.69	29.4	1.1	0.4	8950	2.188	0.465	1.723	1.45	2.68	1.9	4.57	39.66	138.02	99.52	28.07	39.47
69	604	140	93	No	20.5442	No	F	1962-02-13	163	62.1	22.8	1278.11	4.8	26.48	32.3	42.04	20.06	0.89	102.95	3.05	2.54	7.99	22.11	28.79	22.97	3.87	39.5	2.08	2.08	6.49	6.49	12.51	18.49	31	1.42	0.4	9000	1.883	0	1.883	21.12	2.15	1.91	3.53	35.36	142.02	101.93	26.64	47.28
71	660	120	80	No	22.449	No	F	1989-11-03	160	48	18.6	1217.39	5.8	25.44	18.27	39.23	8.77	0.78	36.02	2.68	2.21	7.68	21.17	24.79	20.76	3.87	37.02	1.79	1.67	6.44	6.25	11.11	17.76	28.87	0.45	0.38	6190	1.655	0.724	0.931	1.56	2.4	1.87	5.34	41.87	137	102.4	27.98	53.05
74	406	146	100	No	13.8095	Yes	F	1980-07-21	155	60.3	24.9	1279.16	5.9	27.23	30.2	42.09	18.21	0.78	66.03	2.95	2.45	8.22	22.79	29.46	23	4.5	39.64	1.98	1.95	6.88	6.9	11.91	19.01	30.92	0.5	0.39	6400	2.426	0.977	1.449	1.07	2.12	1.47	4.12	45.22	140.83	102.06	22.91	55.02
76	416	140	90	No	14.1497	Yes	F	1968-07-20	161	49.2	17.9	1372.18	3.3	28.3	5.7	46.4	2.8	0.65	35.22	3.51	2.95	8.54	23.77	21.19	18.26	3.48	43.45	1.83	1.57	8.08	7.61	14.6	19.76	34.35	2.75	0.42	8552	1.886	0	1.886	3.32	2.37	1.34	3.94	33.73	141.1	107.02	24.63	28.85
78	455	146	90	No	15.4762	Yes	F	1954-08-07	154	46.9	19.2	1207.59	4.6	24.22	17.32	38.78	8.12	0.75	46.19	3.13	2.67	7.31	20.05	24.53	19.86	3.33	36.11	1.69	1.64	5.1	5.18	11.43	16.91	28.34	1.28	0.4	4100	1.69	0.8	0.89	1.19	2.28	1.53	4.29	39.55	144.95	111.37	18.9	37.14
79	453	123	88	No	15.4082	Yes	F	1962-02-12	156	61.1	24.8	1245.23	5.7	25.84	33.68	40.52	20.58	0.87	100.08	3.21	2.73	7.8	21.53	30.14	22.33	4.13	37.79	2.03	1.91	5.59	5.38	11.47	18.04	29.51	0.65	0.39	8500	2.157	0.618	1.539	1.22	2.43	1.68	5.2	41.09	140.34	101.83	23.24	39.65
80	332	128	86	No	11.2925	Yes	F	1951-10-16	157	60.7	24.1	1223.24	5	24.92	34.92	39.5	21.2	0.81	103.19	2.93	2.45	7.52	20.69	28.31	21.94	3.84	37.05	1.73	1.73	6.16	6.25	11.65	17.4	29.05	1.21	0.4	6230	2.237	0.896	1.341	1.47	2.42	1.52	4	38.61	144.51	107.2	21.96	33.67
81	414	140	74	No	14.0816	Yes	F	1951-09-20	152	45.2	19.1	1072.19	5.6	20.48	28.08	32.51	12.69	0.81	62.71	2.49	2.1	6.18	16.65	24.56	19.69	3.25	30.41	1.31	1.3	4.41	4.32	9.54	14.3	23.83	0.97	0.4	8900	2.274	0	2.274	4.88	2.21	1.21	3.48	33.93	131.5	91.92	23.96	32.44
83	298	140	104	Yes	10.1361	Yes	F	1966-06-02	157	62.7	24.7	1189.37	4.1	23.44	39.5	37.93	24.77	0.86	140.99	2.77	2.32	7.07	19.34	28.26	22.64	4.24	35.61	1.96	1.95	6.41	6.47	11.72	16.37	28.09	1.9	0.42	6050	2.098	0.836	1.262	1.68	2.15	1.88	4.55	33.98	139.18	100.85	25.11	29.69
85	352	143	92	Yes	11.9728	Yes	F	1948-07-13	152	61.5	25.9	1082.54	4.1	20.23	46.36	32.99	28.51	0.88	176.35	2.53	2.13	6.11	16.42	28.92	22.25	4.02	30.86	1.66	1.66	5.2	5.18	10.23	14.13	24.35	1.76	0.42	8420	2.131	0.329	1.802	2.75	2.28	1.32	3.6	33.38	135.64	96.65	24.8	34.88
86	500	158	104	No	17.0068	Yes	F	1957-08-13	148	53.7	23.9	1126.36	5.5	22.02	34.79	35.02	18.68	0.82	97.66	2.46	2.04	6.65	18.05	28.74	22.38	3.98	32.98	1.91	1.84	5.59	5.52	10.54	15.37	25.91	1.32	0.41	3740	2.009	1.07	0.939	11.67	2.3	2.38	6.03	36.45	142.41	108.68	22.18	40.8
88	525	130	92	No	17.8571	Yes	F	1964-02-25	161	58.1	21.4	1352.08	3.6	27.91	21.74	45.47	12.63	0.68	62.31	3.21	2.66	8.42	23.42	23.4	20.38	3.82	42.8	1.5	1.74	7.9	8.4	14.34	19.49	33.83	2.65	0.42	9090	1.916	0	1.916	3.2	2.55	1.36	3.87	39.98	139.5	98.73	29.12	48.89
89	487	141	93	No	16.5646	Yes	F	1972-01-06	145	53.6	24.9	1221.62	5	24.86	26.44	39.43	14.17	0.79	65.16	2.97	2.5	7.5	20.64	29.36	23.26	4.47	36.93	1.95	2.14	5.02	5.16	11.59	17.36	28.95	1.17	0.4	3900	2.174	1.233	0.941	3.19	2.37	1.24	5.48	38.39	140.15	107.17	23.04	45.72
91	464	143	90	No	15.7823	Yes	F	1953-08-19	153	70.2	29.3	1313.68	4.4	27.44	37.77	43.69	26.51	0.9	141	3.18	2.66	8.28	22.99	32.73	25.15	4.52	41.03	2.33	2.38	5.98	6.09	13.06	19.16	32.22	1.56	0.41	8500	2.033	0.236	1.797	1.78	2.49	1.36	4.58	36.57	142.09	101.99	24.22	36.48
93	288	150	86	No	9.79592	Yes	F	1953-01-24	156	50.6	20.1	1169.91	3.2	22.81	26.81	37.03	13.57	0.77	71.57	2.89	2.45	6.88	18.77	24.14	20.07	3.42	34.58	1.37	1.5	5.29	5.23	11.33	15.92	27.26	1.77	0.42	11100	2.327	0.067	2.26	5.73	2.21	1.37	4.28	29.64	134.8	96.99	25.57	43.2
94	508	130	90	Yes	17.2789	Yes	F	1964-06-14	153	64.1	26.8	1160.96	4.2	22.87	42.87	36.62	27.48	0.84	151.52	2.76	2.32	6.9	18.83	29.1	22.24	4.45	34.3	1.67	1.62	5.56	5.53	10.98	15.97	26.95	1.4	0.41	8350	2.023	0.23	1.793	1.93	2.19	1.38	4.56	36.66	142.24	103.12	26.51	46.79
96	446	150	90	No	15.1701	Yes	F	1966-08-13	148	60.3	26.6	1222.11	4	24.36	34.58	39.45	20.85	0.81	110.06	2.88	2.4	7.35	20.18	28.7	22.93	4.54	37.05	1.92	1.93	5.56	5.52	12.21	17.01	29.22	2	0.42	8700	1.881	0	1.881	4	1.63	1.72	4.07	37.15	140.58	98.52	25.75	50.38
98	332	136	90	No	11.2925	Yes	F	1958-04-23	153	56	22.9	1329.8	3.8	27.4	20.65	44.44	11.56	0.76	66.35	3.23	2.69	8.27	22.95	27.27	22.36	3.89	41.74	2.3	2.17	6.32	6.23	13.81	19.13	32.94	2.33	0.42	6250	1.595	0.25	1.345	2.02	2.33	2.08	4.38	34.62	142.84	103.58	23.81	44.85
101	437	137	86	No	14.8639	Yes	F	1950-02-24	147	44.8	20.3	1112.27	5	21.88	23.29	34.36	10.44	0.81	52.02	2.47	2.06	6.6	17.93	25.97	21.15	3.36	32.3	1.61	1.62	4.39	4.44	10.01	15.28	25.29	0.84	0.4	3980	1.463	0.529	0.934	15.7	2.43	1.38	5.76	35.64	138.45	102.47	26.92	55.31
是	17
否	31
[truncated: 21 more columns]

## Sheet: the data of males
number	handgrip strength（N）	Systolic blood pressure	Diastolic blood pressure	Diabetes	Handgrip strength（kg）	sarcopenia	Sex	date of birth	height (cm)	weight(kg)	BMI（kg/m²）	Basal metabolic rate(kcal)	phase angle(°)	cell mass(kg)	Body fat percentage（%）	De-fatted weight(kg)	bdy fat(kg)	wasit-to-hip ration	visceral fat area(cm²)	Inorganic salts(kg)	Bone mineral content(kg)	protein(kg)	Skeletal muscle (kg)	upper arm circumference(cm)	Muscle circumference of upper arm(cm)	skeletal muscle mass index in extremities(kg/m²)	muscle mass(kg)	RaLM（kg）	LaLM（kg）	RlLM（kg）	LlLM（kg）	Extracellular water(L)	Intracellular water(L)	Total water(L)	OH(L)	E/T	Dialysis dose(ml)	Total kt/V	Residual renal kt/V	Dialysis kt/V	CRP	Ca2+	P+	K+	ALB	Na+	Cl-	HCO3-	total iron binding force
2	829	147	90	No	28.1973	No	M	1975-09-09	164	64.7	23.5	1557.23	5.7	35.05	15.05	54.96	9.74	0.72	44.14	3.83	3.17	10.58	29.91	28.74	24.3	5.31	51.79	2.76	2.69	9	8.84	16.08	24.47	40.55	1.4	0.4	8175	1.77	0.354	1.416	4.57	2.34	1.82	3.88	35.71	143.93	100.32	26.84	48.17
5	1239	132	81	No	42.1429	No	M	1988-02-07	170	103.8	35.7	1661.18	6.4	38.87	42.41	59.78	44.02	1	202.31	4.1	3.38	11.73	33.39	39.23	28.96	6.93	56.4	3.54	3.35	9.99	9.62	16.81	27.14	43.95	0.53	0.38	13400	1.632	0	1.632	7.24	2.02	2.68	4.32	44.12	144.61	100.26	20.16	37.47
6	958	134	94	No	32.585	No	M	1970-09-21	172	64.8	21.5	1555.28	5.6	35.23	15.32	54.87	9.93	0.73	42.13	3.75	3.09	10.63	30.08	27.74	24.18	4.82	51.78	2.58	2.66	9.75	9.68	15.9	24.6	40.49	1.15	0.39	8190	1.71	0.265	1.445	1.97	2.12	2.37	4.53	35.81	142.09	98.61	25.35	73.58
10	936	150	100	No	31.8367	No	M	1988-02-16	178	78.6	24.1	1842.94	5.9	43.1	13.24	68.19	10.41	0.68	45.65	4.85	4.03	13.01	37.24	29.25	24.83	5.4	64.16	3.14	3.21	12.6	12.35	20.24	30.09	50.33	2.19	0.4	8800	1.429	0	1.429	3.99	2.55	1.96	4.4	41.47	143.7	99.24	22.98	31.7
11	797	146	100	No	27.1088	No	M	1966-03-07	170	78.3	26.7	1607.6	6.1	36.79	26.82	57.3	21	0.91	97.42	4	3.31	11.11	31.5	33.26	27.25	4.41	53.99	3.29	3.23	8.68	8.72	16.51	25.69	42.2	1.1	0.39	9000	1.508	0	1.508	11.24	2.42	2.63	3.91	38.07	143.56	97.91	21.35	43.68
12	1035	140	98	No	35.2041	No	M	1978-11-06	171	70.1	23.6	1627.21	5.9	37.18	16.97	58.2	11.9	0.78	56.17	4.32	3.62	11.22	31.86	29.71	24.46	5.25	54.59	3.08	2.93	8.85	8.71	16.7	25.96	42.66	1.12	0.39	6392	1.44	0.297	1.143	2.36	2.4	2.07	4.52	45.22	143.82	101.04	24.78	57.04
14	938	150	90	Yes	31.9048	No	M	1969-12-31	165	84.7	30.4	1649.12	5.4	37.49	30.08	59.22	25.48	0.83	104.03	4.16	3.45	11.31	32.13	33.52	26.75	6.08	55.77	3.28	3.11	9.75	9.65	17.57	26.17	43.74	1.87	0.4	8200	1.507	0.195	1.312	11.5	2.65	1.52	4.42	41.47	143.08	101.87	23.69	36.96
18	1111	110	70	No	37.7891	No	M	1975-02-12	169	76.6	26.4	1456.74	6.8	32.11	34.32	50.31	26.29	0.98	134.57	3.64	3.04	9.69	27.24	32.95	26.19	5.57	47.28	2.83	2.83	7.67	8.04	14.56	22.42	36.98	1.11	0.39	9400	1.351	0	1.351	23.55	2.07	1.79	3.51	33.85	138.22	96.61	23.3	30.32
20	945	135	68	No	32.1429	No	M	1961-10-12	167	64.7	22.6	1244.26	3.8	25.26	37.44	40.48	24.22	0.91	136.6	2.94	2.46	7.62	21	27.21	21.85	4.9	38.02	2.05	1.83	7.04	6.71	12.27	17.64	29.91	1.69	0.41	11300	1.389	0	1.389	9.87	2.54	2.98	3.3	36.35	140.66	96.54	19.95	44.05
21	897	160	110	No	30.5102	No	M	1991-12-24	174	65.5	20.2	1691.2	4	37.05	6.62	61.17	4.33	0.62	36.17	4.12	3.38	11.18	31.74	24.91	21.11	5.12	57.79	2.96	2.64	13.91	12.85	20	25.87	45.87	4.48	0.44	9130	1.636	0	1.636	8.32	2.28	1.63	3.63	33.5	143.77	99.53	27.77	43.29
22	1246	133	93	No	42.381	No	M	1963-06-03	176	84.6	26.8	1653.26	6.2	37.69	29.78	59.41	25.19	0.97	120.71	4.2	3.49	11.38	32.32	34.54	28.08	5.35	55.92	3.93	3.69	9.83	9.86	17.52	26.32	43.83	1.73	0.4	6042	1.9	1.066	0.834	1.54	2.25	1.63	4.7	43.59	143.59	106.07	20.54	41.84
24	877	143	80	No	29.8299	No	M	22616	172	69.9	22.6	1591.29	5.3	34.98	19.11	56.54	13.36	0.71	62.07	3.79	3.11	10.56	29.85	27.83	24.06	2.3	53.43	2.86	2.84	12.33	11.46	17.78	24.42	42.2	3.13	0.42	8800	1.625	0.044	1.581	6.33	2.34	0.99	3.74	35.24	140.41	99.59	27.81	34.45
25	806	135	100	No	27.415	No	M	1985-04-01	170	59.7	20.5	1328.92	6.1	28.61	25.64	44.39	15.31	0.96	75.72	3.21	2.68	8.63	24.05	29.17	23.27	4.96	41.72	2.51	2.36	6.78	6.65	12.58	19.97	32.55	0.6	0.39	14080	1.971	0	1.971	5.02	2.48	1.33	4.07	43.18	143.93	99.12	30.97	36.93
26	962	140	87	Yes	32.7211	No	M	1981-08-05	167	103.5	36.3	1699.6	5.4	38.7	40.53	61.56	41.94	0.97	196.23	4.3	3.56	11.68	33.23	38.23	29.23	6.99	57.99	3.7	3.63	10.08	10.43	18.56	27.02	45.57	2.35	0.41	13876	1.696	0	1.696	15.47	2.32	1.41	4.17	40.37	139.21	96.53	26.88	33.03
27	958	160	93	No	32.585	No	M	1971-05-11	174	80.7	26	1764.45	5	40.83	20	64.56	16.14	0.72	66.37	4.54	3.77	12.32	35.18	29.18	24.72	5.42	60.79	3.01	2.94	11.74	11.68	19.19	28.51	47.69	2.09	0.4	9100	1.795	0.298	1.497	2.29	2.21	2.52	3.73	42.03	141.22	102.11	20.94	62.34
29	1204	160	105	No	40.9524	No	M	1981-11-14	176	62.4	19.5	1610.43	5.2	36.34	7.97	57.43	4.97	0.72	29.13	3.94	3.26	10.97	31.09	27.19	24.3	4.72	54.17	2.94	3.02	9.87	9.92	17.14	25.37	42.52	1.91	0.4	10850	1.531	0	1.531	8.86	2.26	1.42	3.53	38.6	144.47	102.22	26.87	39.6
32	995	112	85	No	33.8435	No	M	1980-01-02	160	63.4	24.4	1300.72	5.6	27.38	32.04	43.09	20.31	0.86	96.1	3.25	2.74	8.26	22.93	30.29	22.92	5.58	40.35	2.2	2.1	6.39	6.33	12.45	19.12	31.57	0.98	0.39	11430	1.962	0	1.962	51.51	2.14	1.87	3.99	36.47	132.24	88.35	22.59	86.5
34	893	154	95	No	30.3741	No	M	1956-09-09	161	72.7	27.3	1482.21	4.6	32.37	29.17	51.49	21.21	0.86	98.34	3.57	2.95	9.77	27.47	31.06	25.37	5.49	48.54	2.92	2.69	7.81	7.73	15.56	22.6	38.15	2.01	0.41	9100	1.523	0	1.523	12.82	1.75	1.58	4.23	33.41	141.05	101.17	21.01	49.1
36	825	130	89	Yes	28.0612	No	M	1982-08-12	167	82.4	29.6	1591.11	7.2	37.22	31.39	56.53	25.87	0.93	107.94	3.74	3.06	11.23	31.89	36.1	28.6	6.07	53.48	3.31	3.24	9.08	8.96	15.58	25.99	41.56	-0.01	0.37	5950	2.379	1.472	0.907	12.14	2.13	2.04	4.95	36.03	142.03	107.68	20.99	42.24
38	924	145	94	No	31.4286	No	M	1963-06-06	167	67.1	23.7	1516.67	6	34.16	20.88	53.09	14.01	0.84	65.45	3.62	2.98	10.31	29.1	30.48	25.83	5.04	50.1	2.95	2.9	8.15	8.21	15.31	23.85	39.16	1	0.39	9560	1.784	0	1.784	3.43	2.29	1.92	5.19	34.1	140.06	98.24	26.22	71.46
40	961	151	93	Yes	32.6871	No	M	1959-03-19	171	86.4	29.2	1553.09	5.4	35.12	36.61	54.77	31.63	0.95	152.72	3.82	3.16	10.6	29.97	33.68	26.61	5.61	51.61	2.99	2.94	9.07	8.98	15.84	24.52	40.36	1.13	0.39	5300	1.633	0.904	0.729	11.87	2.41	1.89	4.54	43.27	141.16	106.49	22.45	58.49
41	1138	151	104	No	38.7075	No	M	1979-03-01	173	73.6	24.2	1687.86	5.4	39.16	17.1	61.01	12.59	0.74	53.83	4.21	3.47	11.82	33.66	31.31	26.95	5.3	57.54	3.3	3.25	9.54	9.51	17.65	27.34	44.99	1.25	0.39	10900	1.456	0	1.456	1.31	2.3	2.15	4.77	37.06	143.33	101.82	25.57	54.77
42	1073	128	93	No	36.4966	No	M	1968-08-29	170	65.8	22.5	1487.72	6.4	33.34	21.36	51.75	14.05	0.87	66.82	3.71	3.09	10.06	28.36	30.54	25.19	4.93	48.65	2.81	2.84	7.79	7.81	14.69	23.28	37.97	0.72	0.39	8830	1.544	0	1.544	2.94	2.51	1.04	4.12	41.32	142.54	100.51	27.31	34.62
43	1195	150	90	No	40.6463	No	M	1975-01-05	171	82.8	28	1664.62	6.3	38.52	27.61	59.94	22.86	0.88	99.08	4.32	3.6	11.63	33.08	33.43	26.51	5.73	56.34	3.4	3.12	9.21	9.29	17.1	26.9	43.99	0.97	0.39	11060	1.505	0	1.505	1.4	2.34	2.14	4.3	43.67	146.49	98.98	29.01	40.48
44	1302	152	100	No	44.2857	No	M	1975-06-18	179.5	72.5	22.3	1773.15	6.2	41.9	10.4	64.96	7.54	0.75	33.95	4.77	4	12.65	36.15	29.05	24.98	4.88	60.97	3.49	3.34	10.16	10.07	18.28	29.25	47.54	0.72	0.38	0	1.323	1.323	0	1.28	2.41	1.79	5.07	47.52	139.98	106.75	23.59	46.1
46	863	130	90	No	29.3537	No	M	1958-10-20	171	82.7	27.8	1690.85	5.8	39.01	26.06	61.15	21.55	0.81	89.66	4.28	3.54	11.77	33.52	32.04	26.02	5.44	57.61	3.21	3.04	10.2	10.18	17.86	27.24	45.1	1.52	0.4	8980	1.488	0	1.488	22.97	2.46	2.32	3.82	36.06	140.52	99.22	25.14	40.75
47	927	147	99	No	31.5306	No	M	1973-08-10	174	96.6	31.2	1919.93	5.4	45.4	25.72	71.76	24.84	0.79	100.75	5.11	4.25	13.7	39.34	34.14	27.62	6.12	67.51	3.7	3.7	12.13	11.83	21.25	31.7	52.95	2.23	0.4	8750	1.305	0.242	1.063	2.7	2.03	2.5	3.43	44.04	142.88	103.45	21.23	57.7
52	1121	140	100	No	38.1293	No	M	1980-11-10	173	54.1	17.9	1415.21	5.6	31.18	10.56	48.39	5.71	0.78	26.72	3.48	2.9	9.41	26.39	25.32	22.21	4.49	45.49	2.33	2.4	7.73	7.67	13.73	21.77	35.5	0.67	0.39	8600	1.424	0	1.424	11.36	2.4	2.25	3.36	38.89	141.44	96.66	27.17	45.36
54	1020	132	94	No	34.6939	No	M	1962-10-17	171	73.1	24.9	1513.3	6.4	34.54	27.59	52.93	20.17	0.94	89.97	3.56	2.92	10.42	29.45	32.28	26.6	5.09	50.01	3	2.95	8.27	8.25	14.83	24.11	38.95	0.36	0.38	6800	1.649	0	1.649	12.42	2.5	1.82	4.29	39.45	138.57	97.37	27.26	45.43
55	1161	150	90	No	39.4898	No	M	1983-02-22	168	95.1	32.1	1958.99	5.4	45.41	22.65	73.56	21.54	0.67	81.13	4.67	3.79	13.71	39.35	31.96	27.04	6.59	69.78	3.43	3.36	14.72	14.89	23.48	31.71	55.19	4.45	0.43	8440	1.212	0.048	1.164	3.52	2.36	2.03	3.6	38.64	143.87	102.41	26.33	41.76
56	924	140	82	Yes	31.4286	No	M	1962-02-01	163.5	66.9	24	1527.09	4.2	33.06	19.93	53.57	13.33	0.7	65.42	3.87	3.23	9.98	28.11	26.87	21.85	5.18	50.34	2.45	2.25	9.16	8.89	16.63	23.08	39.72	2.78	0.42	9000	1.69	0	1.69	3.24	2.13	1.96	3.79	34.51	145.16	101.62	27.99	58.98
58	1173	138	99	No	39.898	No	M	1979-06-15	170	73.5	24.8	1599.22	5.4	36.07	22.57	56.91	16.59	0.75	70.44	3.87	3.19	10.89	30.84	29.49	24.33	5.45	53.72	2.78	2.59	10.01	10.03	16.97	25.18	42.15	1.86	0.4	5900	1.573	0.596	0.977	1.48	2.23	2.16	4.92	44.63	143.83	105.56	21.97	70.46
59	816	140	90	Yes	27.7551	No	M	1971-08-29	170	67.7	23	1625.25	5.8	37.25	14.16	58.11	9.59	0.74	43.38	3.95	3.26	11.24	31.91	28.93	25.36	5.06	54.86	3.04	2.97	9.72	9.67	16.91	26	42.92	1.3	0.39	7840	2.01	0.645	1.365	1.59	2.31	1.54	5.07	40.23	143.85	105.64	27.18	45.25
62	1076	141	100	No	36.5986	No	M	1982-10-03	162	67.8	25.3	1552.81	6.2	34.84	19.23	54.76	13.04	0.68	49.77	3.8	3.14	10.52	29.72	28.93	23.84	5.7	51.62	2.48	2.44	9.67	10.07	16.12	24.32	40.45	1.52	0.4	8520	1.609	0.187	1.422	1.24	2.51	1.43	3.85	41.88	142.3	99.34	28.87	41.98
63	1081	140	100	No	36.7687	No	M	1988-03-26	178	54	16.7	1467.14	6	32.71	5.94	50.79	3.21	0.74	14.29	3.35	2.74	9.87	27.78	25.46	25.06	4.4	48.06	2.58	2.72	9.18	9.22	14.74	22.84	37.57	1.04	0.39	6300	1.568	0.407	1.161	1.89	2.03	2.15	5.05	41.81	141.48	105.72	20.31	57.9
64	782	125	85	Yes	26.5986	No	M	1972-04-15	163	75.9	27.6	1507.87	4.5	33.06	30.59	52.68	23.22	0.85	105.25	3.29	2.65	9.98	28.11	30.89	26.51	5.81	50.02	2.89	2.88	8.87	9.39	16.33	23.08	39.41	2.48	0.41	8700	1.502	0.375	1.127	1.3	2	1.94	4.3	34.98	139.59	101.2	23.41	48.55
65	1244	119	70	No	42.3129	No	M	1986-06-23	171	80.8	27.4	1696.29	6.5	39.73	24.01	61.4	19.4	0.88	87.63	4.32	3.58	11.99	34.18	34.35	28.13	5.83	57.82	3.53	3.45	9.16	9.19	17.35	27.74	45.09	0.71	0.38	5850	1.313	0.43	0.883	2.43	1.56	1.69	3.29	41.06	139.28	96.23	26.5	48.81
66	870	145	96	No	29.5918	No	M	1973-11-03	166	52.2	18.6	1279.12	5.7	27.09	19.37	42.09	10.11	0.82	48.24	2.74	2.24	8.18	22.67	26.44	22.52	4.61	39.85	2.12	2.04	6.92	7.07	12.25	18.92	31.17	0.9	0.39	8150	1.612	0.198	1.414	1.83	2.32	1.37	2.95	41.43	144.68	104.08	27.01	37.04
67	1540	127	78	No	52.381	No	M	1968-09-30	167.5	79.5	27.9	1671.77	6.1	38.61	24.19	60.27	19.23	0.77	76.43	4.13	3.41	11.65	33.16	32.11	26.14	5.66	56.86	3.13	2.98	10.33	10.17	17.53	26.96	44.48	1.36	0.39	8870	1.52	0.107	1.413	1.74	2.57	2.16	4.93	41.64	141.67	104.23	22.16	53.08
70	1202	103	74	No	40.8844	No	M	1990-09-04	170	50.4	17.2	1328.42	6	28.54	11.96	44.37	6.03	0.78	28.82	3.07	2.54	8.62	23.99	24.94	21.44	4.64	41.83	2.21	2.09	7.26	7.37	12.76	19.93	32.69	0.8	0.39	10830	1.65	0	1.65	1.61	2.49	1.5	3.31	40.48	139.84	97.11	30.38	27.83
72	498	141	67	Yes	16.9388	Yes	M	1945-04-01	163	81.5	30.2	1273.56	4.5	26.39	48.67	41.83	39.67	1.04	224.26	3.02	2.51	7.96	22.03	32.44	24.65	5.58	39.32	2.33	2.11	6.38	6.6	12.43	18.42	30.85	1.38	0.4	5870	1.524	0.73	0.794	7.51	2.39	1.44	3.41	37.53	138.12	98.2	28.8	46.28
73	558	160	90	Yes	18.9796	Yes	M	1948-08-03	173	77	24.5	1756.68	4.4	39.79	16.63	64.2	12.8	0.68	60.13	4.11	3.34	12.01	34.23	27.35	24.35	4.93	60.86	2.81	2.91	13.06	12.67	20.3	27.78	48.08	3.63	0.42	8300	1.799	0.428	1.371	6.43	1.84	1.6	6.13	26.76	139.51	104.52	21.59	51.08
75	592	129	90	No	20.1361	Yes	M	1962-04-01	166.5	58.2	20.5	1368.61	4.9	29.32	20.56	46.23	11.97	0.84	62.7	3.33	2.77	8.85	24.69	27.14	22.62	4.65	43.46	2.37	2.29	6.88	6.82	13.59	20.47	34.05	1.31	0.4	8600	2.465	0.809	1.656	3.84	2.44	1.22	3.45	35.01	138.2	98.98	25.47	40.61
77	496	120	80	No	16.8707	Yes	M	1954-09-12	173	86.5	28.4	1484.64	4.3	32.57	40.34	51.6	34.9	1.11	199.96	3.78	3.16	9.83	27.65	33.58	26.2	5.43	48.44	3.02	2.92	7.84	7.52	15.25	22.74	37.99	1.61	0.4	8960	1.286	0	1.286	20.16	2.17	1.95	3.72	41.33	135.93	93.47	22.21	45.81
82	669	153	822	Yes	22.7551	Yes	M	1962-02-21	168	74.4	25.8	1405.41	5.2	30.23	35.57	47.94	26.46	0.94	136.7	3.39	2.81	9.13	25.53	31.63	25.82	5.3	45.12	2.83	2.81	8.47	8.35	14.31	21.11	35.42	1.64	0.4	10415	2.013	0.106	1.907	9.77	2.4	3.48	5.23	37.52	142.93	104.8	21.18	45.57
84	233	151	102	No	7.92517	Yes	M	1948-12-27	160	63.6	24.4	1304.9	5.1	27.69	31.95	43.28	20.32	0.89	96.59	2.79	2.27	8.36	23.21	29.48	24.79	4.98	41.01	2.59	2.42	7.27	7.31	12.8	19.33	32.13	1.2	0.4	8418	1.897	0.135	1.762	1.06	2.25	1.81	4.41	37.13	136.4	97.8	23.34	40.53
87	680	169	100	Yes	23.1293	Yes	M	1974-11-10	179.5	78.2	23.6	1598.16	3.9	35.62	27.29	56.86	21.34	0.98	114.64	4.17	3.48	10.75	30.43	30.7	26.59	5.09	53.37	3.1	3.41	8.63	8.72	17.08	24.87	41.94	2.16	0.41	11246	1.601	0	1.601	1.82	2.28	2.29	4.66	33.45	138.65	97.95	26.33	51.71
90	673	144	75	No	22.8912	Yes	M	1951-04-20	161	62.6	23.6	1384.4	5.4	29.75	24.98	46.96	15.64	0.78	68.75	3.42	2.86	8.98	25.09	28.89	22.89	4.92	44.1	2.27	2.19	7.34	7.34	13.79	20.77	34.56	1.33	0.4	6595	1.754	0.302	1.452	0.56	2.02	2.05	3.56	36.62	139.4	100.58	25.85	55.9
92	537	141	92	No	18.2653	Yes	M	1968-07-04	171	65.6	22.1	1496.46	5.6	33.3	20.5	52.15	13.45	0.82	63.64	3.79	3.16	10.05	28.32	27.7	22.82	4.87	48.99	2.77	2.42	8.08	8.15	15.06	23.25	38.31	1.11	0.39	11165	1.685	0	1.685	10.54	2.31	1.79	3.77	41.1	141.83	97.34	28.82	44.25
95	671	120	70	No	22.8231	Yes	M	1956-07-02	164	55.7	19.2	1506.69	2.7	31.8	5.52	52.62	3.08	0.62	38.91	3.33	2.69	9.6	26.95	22.42	20.02	4.55	49.93	1.57	2.1	11.75	10.36	17.5	22.2	39.7	4.18	0.44	6060	0.973	0.214	0.759	103.53	1.98	1.45	5.59	19.72	133.24	96.08	25.35	33.22
97	653	110	80	Yes	22.2109	Yes	M	1965-08-26	175	63.7	20.3	1563.21	5.3	35.13	13.28	55.24	8.46	0.73	41.2	3.83	3.17	10.6	29.99	26.69	22.89	4.56	52.07	2.76	2.54	9.7	9.58	16.28	24.53	40.81	1.56	0.4	6260	1.986	0.924	1.062	2.6	2.26	1.87	6.02	39.86	137.53	100.08	23.86	50.4
99	649	150	88	Yes	22.0748	Yes	M	1948-01-29	170	69.3	23.5	1578.84	5.2	35.72	19.24	55.97	13.33	0.79	62.32	3.85	3.18	10.78	30.52	29.88	25.54	4.72	52.79	2.9	2.95	9.32	8.9	16.39	24.94	41.33	1.43	0.4	9134	1.641	0	1.641	34.03	2.6	2.02	4.51	37.78	135.82	93.67	26.86	55.36
100	696	130	92	No	23.6735	Yes	M	1955-02-25	167	59.3	20.8	1448.58	5.1	31.7	15.79	49.93	9.37	0.8	50.07	3.53	2.93	9.57	26.86	27.57	23.41	4.54	47	2.65	2.53	7.5	7.61	14.71	22.13	36.84	1.43	0.4	5655	1.925	0.878	1.047	2.78	2.4	0.96	3.3	39.81	136.26	98.27	29.58	45.76
是	13
否	40
[truncated: 21 more columns]
